# Supplementary material for: Two new fossil genera and species of Cerocephalinae (Hymenoptera, Chalcidoidea, Pteromalidae), including the first record from the Eocene
Source: Zookeys. 2015 Dec 14;(545):89–100. doi: 10.3897/zookeys.545.6470 (PMC4714369; doi:10.3897/zookeys.545.6470)
Supplement: XML Treatment for Cerocephalinae [file zookeys.545.6470-treatment1.xml]

<!DOCTYPE tp:taxon-treatment
  PUBLIC "-//TaxonX//DTD Taxonomic Treatment Publishing DTD v0 20100105//EN" "tax-treatment-NSO.dtd">
<tp:taxon-treatment xmlns:tp="http://www.plazi.org/taxpub"><tp:treatment-meta><kwd-group><label>Taxon classification</label><kwd><named-content content-type="kingdom">Animalia</named-content></kwd><kwd><named-content content-type="order">Hymenoptera</named-content></kwd><kwd><named-content content-type="family">Pteromalidae</named-content></kwd></kwd-group><mixed-citation publication-type="journal"><person-group><name><surname>Bläser</surname><given-names>Marcel</given-names></name><name><surname>Krogmann</surname><given-names>Lars</given-names></name><name><surname>Peters</surname><given-names>Ralph S.</given-names></name></person-group><article-title>Two new fossil genera and species of <tp:taxon-name><tp:taxon-name-part taxon-name-part-type="subfamily">Cerocephalinae</tp:taxon-name-part></tp:taxon-name> (<tp:taxon-name><tp:taxon-name-part taxon-name-part-type="order">Hymenoptera</tp:taxon-name-part></tp:taxon-name>, <tp:taxon-name><tp:taxon-name-part taxon-name-part-type="superfamily">Chalcidoidea</tp:taxon-name-part></tp:taxon-name>, <tp:taxon-name><tp:taxon-name-part taxon-name-part-type="family">Pteromalidae</tp:taxon-name-part></tp:taxon-name>), including the first record from the Eocene</article-title><source>Zookeys</source><day>14</day><month>12</month><year>2015</year><volume>2015</volume><issue>545</issue><fpage>89</fpage><lpage>100</lpage><pub-id pub-id-type="doi">10.3897/zookeys.545.6470</pub-id></mixed-citation></tp:treatment-meta><tp:nomenclature><label>Subfamily</label><tp:taxon-name>
                        <tp:taxon-name-part taxon-name-part-type="subfamily">Cerocephalinae</tp:taxon-name-part>
                    </tp:taxon-name><tp:taxon-authority>Gahan, 1946</tp:taxon-authority></tp:nomenclature><tp:treatment-sec sec-type="Diagnosis"><title>Diagnosis.</title><p>Intertorular area with prominence that can be a carina or tooth-shaped (also referred to as <abbrev xmlns:xlink="http://www.w3.org/1999/xlink" xlink:type="simple"><def><p>inner antennal process </p></def>(iap)</abbrev>). Fore wing disc bare or with setae reduced to setal bases (pilose only in <italic><tp:taxon-name><tp:taxon-name-part taxon-name-part-type="genus">Pteropilosa</tp:taxon-name-part></tp:taxon-name></italic> gen. n.), with marginal fringe, fore wing always with thickened juncture between marginal vein and submarginal vein (parastigma), marginal vein elongate, postmarginal and stigmal vein shortened, postmarginal vein usually shorter than stigmal vein. Mesonotum with complete notauli. Hind tibia with two spurs.</p></tp:treatment-sec><tp:treatment-sec sec-type="Key to extant and fossil genera of Cerocephalinae"><title>Key to extant and fossil genera of <tp:taxon-name><tp:taxon-name-part taxon-name-part-type="subfamily">Cerocephalinae</tp:taxon-name-part></tp:taxon-name></title><p>This key is modified after <xref ref-type="bibr" rid="B15">Krogmann (2013)</xref> and includes the two new fossil genera described herein.</p><table-wrap content-type="key" position="anchor" orientation="portrait"><table id="TID0ERCAC" rules="all"><tbody><tr><td rowspan="1" colspan="1">1</td><td rowspan="1" colspan="1">Antenna with five funicular segments in females and six funicular segments in males</td><td rowspan="1" colspan="1"><bold>2</bold></td></tr><tr><td rowspan="1" colspan="1">–</td><td rowspan="1" colspan="1">Antenna with six funicular segments in females (Fig. <xref ref-type="fig" rid="F1">1D</xref>) and seven funicular segments in males</td><td rowspan="1" colspan="1"><bold>4</bold></td></tr><tr><td rowspan="1" colspan="1">2</td><td rowspan="1" colspan="1">Antenna shortened, with all funicular segments transverse; fore wing without a tuft of erect setae on parastigma (apterous species occur)</td><td rowspan="1" colspan="1"><bold><italic><tp:taxon-name><tp:taxon-name-part taxon-name-part-type="genus">Choetospilisca</tp:taxon-name-part></tp:taxon-name></italic> Hedqvist, 1969</bold> [USA, Brazil, India]</td></tr><tr><td rowspan="1" colspan="1">–</td><td rowspan="1" colspan="1">Antenna of normal size, with all funicular segments longer than or about as long as wide; fore wing with or without a tuft of erect setae on parastigma</td><td rowspan="1" colspan="1"><bold>3</bold></td></tr><tr><td rowspan="1" colspan="1">3</td><td rowspan="1" colspan="1">Fore wing with a tuft of erect setae on parastigma</td><td rowspan="1" colspan="1"><bold><italic><tp:taxon-name><tp:taxon-name-part taxon-name-part-type="genus">Theocolax</tp:taxon-name-part></tp:taxon-name></italic> Westwood, 1832</bold> (in part) [Cosmopolitan]</td></tr><tr><td rowspan="1" colspan="1">–</td><td rowspan="1" colspan="1">Fore wing without a tuft of erect setae on parastigma (as in Fig. <xref ref-type="fig" rid="F2">2E</xref>)</td><td rowspan="1" colspan="1"><bold><italic><tp:taxon-name><tp:taxon-name-part taxon-name-part-type="genus">Acerocephala</tp:taxon-name-part></tp:taxon-name></italic> Gahan, 1946</bold> (in part) [USA, Samoa]</td></tr><tr><td rowspan="1" colspan="1">4</td><td rowspan="1" colspan="1">Fore wing disc distinctly pilose (Fig. <xref ref-type="fig" rid="F1">1B</xref>)</td><td rowspan="1" colspan="1"><bold><italic><tp:taxon-name><tp:taxon-name-part taxon-name-part-type="genus">Pteropilosa</tp:taxon-name-part></tp:taxon-name></italic> gen. n.</bold> [fossil, Eocene Baltic amber]</td></tr><tr><td rowspan="1" colspan="1">–</td><td rowspan="1" colspan="1">Fore wing disc bare, setae (if present) reduced to setal bases</td><td rowspan="1" colspan="1"><bold>5</bold></td></tr><tr><td rowspan="1" colspan="1">5</td><td rowspan="1" colspan="1">Head, pronotum and mesoscutum sculptured; fore wing without a tuft of erect setae on parastigma</td><td rowspan="1" colspan="1"><bold>6</bold></td></tr><tr><td rowspan="1" colspan="1">–</td><td rowspan="1" colspan="1">Head dorsally and mesoscutum entirely smooth and polished; pronotum usually polished but sometimes partly sculptured; fore wing with or without a tuft of erect setae on parastigma</td><td rowspan="1" colspan="1"><bold>10</bold></td></tr><tr><td rowspan="1" colspan="1">6</td><td rowspan="1" colspan="1">Mandibles enlarged and conspicuous, at least 1/3 as long as head capsule</td><td rowspan="1" colspan="1"><bold>7</bold></td></tr><tr><td rowspan="1" colspan="1">–</td><td rowspan="1" colspan="1">Mandibles of normal shape and dimensions, less than 1/3 as long as head capsule</td><td rowspan="1" colspan="1"><bold>9</bold></td></tr><tr><td rowspan="1" colspan="1">7</td><td rowspan="1" colspan="1">Mandibles without a basal process</td><td rowspan="1" colspan="1"><bold><italic><tp:taxon-name><tp:taxon-name-part taxon-name-part-type="genus">Muesebeckisia</tp:taxon-name-part></tp:taxon-name></italic> Hedqvist, 1969</bold> [Brazil]</td></tr><tr><td rowspan="1" colspan="1"><!--PageBreak-->–</td><td rowspan="1" colspan="1">Mandibles with a basal process</td><td rowspan="1" colspan="1"><bold>8</bold></td></tr><tr><td rowspan="1" colspan="1">8</td><td rowspan="1" colspan="1">Mandibles with two distinct teeth</td><td rowspan="1" colspan="1"><bold><italic><tp:taxon-name><tp:taxon-name-part taxon-name-part-type="genus">Gnathophorisca</tp:taxon-name-part></tp:taxon-name></italic> Hedqvist, 1969</bold> [Brazil]</td></tr><tr><td rowspan="1" colspan="1">–</td><td rowspan="1" colspan="1">Mandibles with three distinct teeth</td><td rowspan="1" colspan="1"><bold><italic><tp:taxon-name><tp:taxon-name-part taxon-name-part-type="genus">Gahanisca</tp:taxon-name-part></tp:taxon-name></italic> Hedqvist, 1969</bold> [Brazil]</td></tr><tr><td rowspan="1" colspan="1">9</td><td rowspan="1" colspan="1">Antenna inserted at level of ventral margin of eye</td><td rowspan="1" colspan="1"><bold><italic><tp:taxon-name><tp:taxon-name-part taxon-name-part-type="genus">Neosciatheras</tp:taxon-name-part></tp:taxon-name></italic> Masi, 1917</bold> [Seychelles]</td></tr><tr><td rowspan="1" colspan="1">–</td><td rowspan="1" colspan="1">Antenna inserted much higher than ventral margin of eye</td><td rowspan="1" colspan="1"><bold><italic><tp:taxon-name><tp:taxon-name-part taxon-name-part-type="genus">Sciatherellus</tp:taxon-name-part></tp:taxon-name></italic> Masi, 1917</bold> [Seychelles]</td></tr><tr><td rowspan="1" colspan="1">10</td><td rowspan="1" colspan="1">Mandible elongate and conspicuous, 1/3 to 3/4 as long as head capsule</td><td rowspan="1" colspan="1"><bold>11</bold></td></tr><tr><td rowspan="1" colspan="1">–</td><td rowspan="1" colspan="1">Mandible of normal size, far less than 1/3 as long as head capsule</td><td rowspan="1" colspan="1"><bold>13</bold></td></tr><tr><td rowspan="1" colspan="1">11</td><td rowspan="1" colspan="1">Head with row of conspicuously elongate setae extending dorsally from the lower facial process; fore wing without a tuft of erect setae on parastigma</td><td rowspan="1" colspan="1"><bold><italic><tp:taxon-name><tp:taxon-name-part taxon-name-part-type="genus">Dominocephala</tp:taxon-name-part></tp:taxon-name></italic> Krogmann, 2013</bold> [fossil, Miocene Dominican amber]</td></tr><tr><td rowspan="1" colspan="1">–</td><td rowspan="1" colspan="1">Head without a row of conspicuously elongate setae; fore wing with or without a tuft of erect setae on parastigma</td><td rowspan="1" colspan="1"><bold>12</bold></td></tr><tr><td rowspan="1" colspan="1">12</td><td rowspan="1" colspan="1">Mandible two-dentate; fore wing with a tuft of erect setae on parastigma</td><td rowspan="1" colspan="1"><bold><italic><tp:taxon-name><tp:taxon-name-part taxon-name-part-type="genus">Paralaesthia</tp:taxon-name-part></tp:taxon-name></italic> Cameron, 1884</bold> [Panama]</td></tr><tr><td rowspan="1" colspan="1">–</td><td rowspan="1" colspan="1">Mandible four-dentate; fore wing without a tuft of erect setae on parastigma</td><td rowspan="1" colspan="1"><bold><italic><tp:taxon-name><tp:taxon-name-part taxon-name-part-type="genus">Acerocephala</tp:taxon-name-part></tp:taxon-name></italic> Gahan, 1946</bold> (in part) [USA, Samoa]</td></tr><tr><td rowspan="1" colspan="1">13</td><td rowspan="1" colspan="1">Antenna inserted distinctly below level of ventral margin of eye; head in dorsal view parallel-sided</td><td rowspan="1" colspan="1"><bold><italic><tp:taxon-name><tp:taxon-name-part taxon-name-part-type="genus">Theocolax</tp:taxon-name-part></tp:taxon-name></italic> Westwood, 1832</bold> (in part) [Cosmopolitan]</td></tr><tr><td rowspan="1" colspan="1">–</td><td rowspan="1" colspan="1">Antenna inserted at or slightly below level of ventral margin of eye; head in dorsal view not parallel-sided</td><td rowspan="1" colspan="1"><bold>14</bold></td></tr><tr><td rowspan="1" colspan="1">14</td><td rowspan="1" colspan="1">Fore wing with a tuft of erect setae on parastigma</td><td rowspan="1" colspan="1"><bold>15</bold></td></tr><tr><td rowspan="1" colspan="1">–</td><td rowspan="1" colspan="1">Fore wing without a tuft of erect setae on parastigma</td><td rowspan="1" colspan="1"><bold>16</bold></td></tr><tr><td rowspan="1" colspan="1">15</td><td rowspan="1" colspan="1">Antenna with all funicular segments transverse, i.e., shorter than wide; propodeum with median carina</td><td rowspan="1" colspan="1"><bold><italic><tp:taxon-name><tp:taxon-name-part taxon-name-part-type="genus">Paracerocephala</tp:taxon-name-part></tp:taxon-name></italic> Hedqvist, 1969</bold> [Zaire]</td></tr><tr><td rowspan="1" colspan="1">–</td><td rowspan="1" colspan="1">Antenna with all funicular segments longer than wide or at least as long as wide; propodeum without median carina</td><td rowspan="1" colspan="1"><bold><italic><tp:taxon-name><tp:taxon-name-part taxon-name-part-type="genus">Cerocephala</tp:taxon-name-part></tp:taxon-name></italic> Westwood, 1832</bold> [Cosmopolitan]</td></tr><tr><td rowspan="1" colspan="1">16</td><td rowspan="1" colspan="1">Antenna with all funicular segments longer than wide, cylindrical, almost parallel-sided</td><td rowspan="1" colspan="1"><bold><italic><tp:taxon-name><tp:taxon-name-part taxon-name-part-type="genus">Laesthiola</tp:taxon-name-part></tp:taxon-name></italic> Bouĉek, 1993</bold> [USA]</td></tr><tr><td rowspan="1" colspan="1">–</td><td rowspan="1" colspan="1">Funicular segments different; most funicular segments shorter than wide or as long as wide</td><td rowspan="1" colspan="1"><bold>17</bold></td></tr><tr><td rowspan="1" colspan="1">17</td><td rowspan="1" colspan="1">Face deeply impressed, with long setae lateral to the impression of face; intertorular prominence nail-like and positioned distinctly above toruli (Fig. <xref ref-type="fig" rid="F2">2C, D</xref>)</td><td rowspan="1" colspan="1"><bold><italic><tp:taxon-name><tp:taxon-name-part taxon-name-part-type="genus">Tenuicornus</tp:taxon-name-part></tp:taxon-name></italic> gen. n.</bold> [fossil, Miocene Dominican amber]</td></tr><tr><td rowspan="1" colspan="1">–</td><td rowspan="1" colspan="1">Face convex, without long setae lateral to the impression of face; intertorular prominence variable in shape but never nail-like and positioned at level of or below toruli</td><td rowspan="1" colspan="1"><bold><italic><tp:taxon-name><tp:taxon-name-part taxon-name-part-type="genus">Neocalosoter</tp:taxon-name-part></tp:taxon-name></italic> Girault &amp; Dodd, 1915</bold> [Southern Hemisphere, Neotropics, Nearctic, Philippines]</td></tr><!--PageBreak--></tbody></table></table-wrap><fig id="F2" position="float" orientation="portrait"><label>Figure 2.</label><caption><p><italic><tp:taxon-name><tp:taxon-name-part taxon-name-part-type="genus">Tenuicornus</tp:taxon-name-part> <tp:taxon-name-part taxon-name-part-type="species">dominicus</tp:taxon-name-part></tp:taxon-name></italic> gen. et sp. n., showing general habitus and diagnostic characters. <bold>A</bold> General habitus in frontolateral view, showing rather long exerted part of the ovipositor <bold>B</bold> Head and mesosoma in dorsal view, mesosoma with polished mesonotum, foveolate notauli, and absent frenal line <bold>C</bold> Head in frontolateral view, with deep facial impression and enlarged setae at each side of lateral margin of the impression <bold>D</bold> Head and antennae in frontolateral view, at slightly different angle than <bold>C</bold>, with nail-shaped <abbrev xmlns:xlink="http://www.w3.org/1999/xlink" xlink:type="simple"><def><p>inner antennal process </p></def>(iap)</abbrev> visible and highlighted with a red line; antennae inserted at ventral margin of eyes, with long scape, and 6-segmented, clavate funicle <bold>E</bold> Fore wing without a tuft of erect setae at <abbrev xmlns:xlink="http://www.w3.org/1999/xlink" xlink:type="simple"><def><p>parastigma </p></def>(pst)</abbrev> and without pilosity or setal bases on wing disc. Scale: 500 µm (<bold>A</bold>); 200 µm (<bold>B–D</bold>).</p></caption><graphic xmlns:xlink="http://www.w3.org/1999/xlink" xlink:href="zookeys-545-089-g002.jpg" position="float" orientation="portrait" xlink:type="simple" id="oo_69579.jpg"/></fig></tp:treatment-sec><tp:treatment-sec><!--Section generated to contain objects referenced in tp:taxon-treatment.--><fig id="F1" position="float" orientation="portrait"><label>Figure 1.</label><caption><p><italic><tp:taxon-name><tp:taxon-name-part taxon-name-part-type="genus">Pteropilosa</tp:taxon-name-part> <tp:taxon-name-part taxon-name-part-type="species">lailarabanorum</tp:taxon-name-part></tp:taxon-name></italic> gen. et sp. n. in dorsolateral view, showing general habitus and diagnostic characters. <bold>A</bold> General habitus <bold>B</bold> Fore wing with distinct pilosity on disc, with comparatively short marginal vein, and without a tuft of erect setae on the <abbrev xmlns:xlink="http://www.w3.org/1999/xlink" xlink:type="simple"><def><p>parastigma </p></def>(pst)</abbrev> <bold>C</bold> Head and mesosoma, showing surface sculpture on pro-, and mesonotum, and distinct <abbrev xmlns:xlink="http://www.w3.org/1999/xlink" xlink:type="simple"><def><p>frenal line </p></def>(fl)</abbrev> <bold>D</bold> Head and antennae, showing tooth-shaped <abbrev xmlns:xlink="http://www.w3.org/1999/xlink" xlink:type="simple"><def><p>intertorular prominence </p></def>(ip)</abbrev> positioned slightly below insertion of antennae; antennae inserted well above ventral margin of eyes, segments 3–6 of the 6-segmented funicle distinctly transverse.Scale: 500 µm (<bold>A</bold>); 200 µm (<bold>B–D</bold>).</p></caption><graphic xmlns:xlink="http://www.w3.org/1999/xlink" xlink:href="zookeys-545-089-g001.jpg" position="float" orientation="portrait" xlink:type="simple" id="oo_69578.jpg"/></fig></tp:treatment-sec><ref-list><ref id="B15"><mixed-citation xmlns:xlink="http://www.w3.org/1999/xlink" xlink:type="simple"><person-group><name name-style="western"><surname>Krogmann</surname><given-names>L</given-names></name></person-group> (<year>2013</year>) <article-title>First fossil record of cerocephaline wasps with a description of new genus and species from Dominican amber (<tp:taxon-name><tp:taxon-name-part taxon-name-part-type="order">Hymenoptera</tp:taxon-name-part></tp:taxon-name>: <tp:taxon-name><tp:taxon-name-part taxon-name-part-type="superfamily">Chalcidoidea</tp:taxon-name-part></tp:taxon-name>: <tp:taxon-name><tp:taxon-name-part taxon-name-part-type="family">Pteromalidae</tp:taxon-name-part></tp:taxon-name>: <tp:taxon-name><tp:taxon-name-part taxon-name-part-type="subfamily">Cerocephalinae</tp:taxon-name-part></tp:taxon-name>).</article-title> <source>Historical Biology</source> <volume>25</volume>(<issue>1</issue>): <fpage>43</fpage>–<lpage>49</lpage>. doi: <ext-link xlink:type="simple" ext-link-type="doi" xlink:href="10.1080/08912963.2012.685729">10.1080/08912963.2012.685729</ext-link> </mixed-citation></ref></ref-list></tp:taxon-treatment>
