# Supplementary material for: Two new fossil genera and species of Cerocephalinae (Hymenoptera, Chalcidoidea, Pteromalidae), including the first record from the Eocene
Source: Zookeys. 2015 Dec 14;(545):89–100. doi: 10.3897/zookeys.545.6470 (PMC4714369; doi:10.3897/zookeys.545.6470)
Supplement: XML Treatment for Pteropilosa [file zookeys.545.6470-treatment2.xml]

<!DOCTYPE tp:taxon-treatment
  PUBLIC "-//TaxonX//DTD Taxonomic Treatment Publishing DTD v0 20100105//EN" "tax-treatment-NSO.dtd">
<tp:taxon-treatment xmlns:tp="http://www.plazi.org/taxpub"><tp:treatment-meta><kwd-group><label>Taxon classification</label><kwd><named-content content-type="kingdom">Animalia</named-content></kwd><kwd><named-content content-type="order">Hymenoptera</named-content></kwd><kwd><named-content content-type="family">Pteromalidae</named-content></kwd></kwd-group><mixed-citation publication-type="journal"><person-group><name><surname>Bläser</surname><given-names>Marcel</given-names></name><name><surname>Krogmann</surname><given-names>Lars</given-names></name><name><surname>Peters</surname><given-names>Ralph S.</given-names></name></person-group><article-title>Two new fossil genera and species of <tp:taxon-name><tp:taxon-name-part taxon-name-part-type="subfamily">Cerocephalinae</tp:taxon-name-part></tp:taxon-name> (<tp:taxon-name><tp:taxon-name-part taxon-name-part-type="order">Hymenoptera</tp:taxon-name-part></tp:taxon-name>, <tp:taxon-name><tp:taxon-name-part taxon-name-part-type="superfamily">Chalcidoidea</tp:taxon-name-part></tp:taxon-name>, <tp:taxon-name><tp:taxon-name-part taxon-name-part-type="family">Pteromalidae</tp:taxon-name-part></tp:taxon-name>), including the first record from the Eocene</article-title><source>Zookeys</source><day>14</day><month>12</month><year>2015</year><volume>2015</volume><issue>545</issue><fpage>89</fpage><lpage>100</lpage><pub-id pub-id-type="doi">10.3897/zookeys.545.6470</pub-id></mixed-citation></tp:treatment-meta><tp:nomenclature><tp:taxon-name>
                        <tp:taxon-name-part taxon-name-part-type="genus">Pteropilosa</tp:taxon-name-part>
                    <object-id xmlns:xlink="http://www.w3.org/1999/xlink" content-type="zoobank" xlink:type="simple">http://zoobank.org/224D6EC0-9AB4-41E0-9558-6430B75D62B1</object-id></tp:taxon-name><tp:taxon-status xmlns:xlink="http://www.w3.org/1999/xlink" xlink:type="simple">gen. n.</tp:taxon-status></tp:nomenclature><tp:treatment-sec sec-type="Type species"><title>Type species.</title><p><italic><tp:taxon-name><tp:taxon-name-part taxon-name-part-type="genus">Pteropilosa</tp:taxon-name-part> <tp:taxon-name-part taxon-name-part-type="species">lailarabanorum</tp:taxon-name-part></tp:taxon-name></italic> sp. n.</p></tp:treatment-sec><tp:treatment-sec sec-type="material"><title>Material.</title><p>Female holotype, preserved in Eocene Baltic amber (56-34 Ma). Holotype deposited in the amber collection of the State Museum of Natural History, SMNS collection number BB-2815.</p></tp:treatment-sec><tp:treatment-sec sec-type="Diagnosis"><title>Diagnosis.</title><p>Funicle of female 6-segmented with funicular segments 3-6 distinctly transverse, i.e., shorter than wide (Fig. <xref ref-type="fig" rid="F1">1D</xref>); toruli positioned near upper margin of eyes (upper third of eyes); intertorular prominence tooth-shaped, positioned slightly below level of toruli; shape of head almost round (Fig. <xref ref-type="fig" rid="F1">1D</xref>). Fore wing pilose (Fig. <xref ref-type="fig" rid="F1">1B</xref>); marginal vein less than four times as long as stigmal vein; parastigma without a tuft of erect setae (Fig. <xref ref-type="fig" rid="F1">1B</xref>). Mesosoma sculptured and irregularly imbricate with short and transverse strigulate lines; frenal line present (Fig. <xref ref-type="fig" rid="F1">1C</xref>).</p></tp:treatment-sec><tp:treatment-sec sec-type="Etymology"><title>Etymology.</title><p>The generic name <italic><tp:taxon-name><tp:taxon-name-part taxon-name-part-type="genus">Pteropilosa</tp:taxon-name-part></tp:taxon-name></italic> is composed of two parts. The first being <italic>Ptero</italic>-, which is derived from the old-Greek “pteryx”, meaning “wing”; the last letters -<italic>pilosa</italic> are derived from the Latin “capillosus”, meaning “hairy”. It can be roughly translated as “hairy wings”, referring to the most striking unique feature of this new genus. The generic name is feminine in gender.</p></tp:treatment-sec><tp:treatment-sec><!--Section generated to contain objects referenced in tp:taxon-treatment.--><fig id="F1" position="float" orientation="portrait"><label>Figure 1.</label><caption><p><italic><tp:taxon-name><tp:taxon-name-part taxon-name-part-type="genus">Pteropilosa</tp:taxon-name-part> <tp:taxon-name-part taxon-name-part-type="species">lailarabanorum</tp:taxon-name-part></tp:taxon-name></italic> gen. et sp. n. in dorsolateral view, showing general habitus and diagnostic characters. <bold>A</bold> General habitus <bold>B</bold> Fore wing with distinct pilosity on disc, with comparatively short marginal vein, and without a tuft of erect setae on the <abbrev xmlns:xlink="http://www.w3.org/1999/xlink" xlink:type="simple"><def><p>parastigma </p></def>(pst)</abbrev> <bold>C</bold> Head and mesosoma, showing surface sculpture on pro-, and mesonotum, and distinct <abbrev xmlns:xlink="http://www.w3.org/1999/xlink" xlink:type="simple"><def><p>frenal line </p></def>(fl)</abbrev> <bold>D</bold> Head and antennae, showing tooth-shaped <abbrev xmlns:xlink="http://www.w3.org/1999/xlink" xlink:type="simple"><def><p>intertorular prominence </p></def>(ip)</abbrev> positioned slightly below insertion of antennae; antennae inserted well above ventral margin of eyes, segments 3–6 of the 6-segmented funicle distinctly transverse.Scale: 500 µm (<bold>A</bold>); 200 µm (<bold>B–D</bold>).</p></caption><graphic xmlns:xlink="http://www.w3.org/1999/xlink" xlink:href="zookeys-545-089-g001.jpg" position="float" orientation="portrait" xlink:type="simple" id="oo_69578.jpg"/></fig></tp:treatment-sec></tp:taxon-treatment>
