# Supplementary material for: Two new fossil genera and species of Cerocephalinae (Hymenoptera, Chalcidoidea, Pteromalidae), including the first record from the Eocene
Source: Zookeys. 2015 Dec 14;(545):89–100. doi: 10.3897/zookeys.545.6470 (PMC4714369; doi:10.3897/zookeys.545.6470)
Supplement: XML Treatment for Pteropilosa lailarabanorum [file zookeys.545.6470-treatment3.xml]

<!DOCTYPE tp:taxon-treatment
  PUBLIC "-//TaxonX//DTD Taxonomic Treatment Publishing DTD v0 20100105//EN" "tax-treatment-NSO.dtd">
<tp:taxon-treatment xmlns:tp="http://www.plazi.org/taxpub"><tp:treatment-meta><kwd-group><label>Taxon classification</label><kwd><named-content content-type="kingdom">Animalia</named-content></kwd><kwd><named-content content-type="order">Hymenoptera</named-content></kwd><kwd><named-content content-type="family">Pteromalidae</named-content></kwd></kwd-group><mixed-citation publication-type="journal"><person-group><name><surname>Bläser</surname><given-names>Marcel</given-names></name><name><surname>Krogmann</surname><given-names>Lars</given-names></name><name><surname>Peters</surname><given-names>Ralph S.</given-names></name></person-group><article-title>Two new fossil genera and species of <tp:taxon-name><tp:taxon-name-part taxon-name-part-type="subfamily">Cerocephalinae</tp:taxon-name-part></tp:taxon-name> (<tp:taxon-name><tp:taxon-name-part taxon-name-part-type="order">Hymenoptera</tp:taxon-name-part></tp:taxon-name>, <tp:taxon-name><tp:taxon-name-part taxon-name-part-type="superfamily">Chalcidoidea</tp:taxon-name-part></tp:taxon-name>, <tp:taxon-name><tp:taxon-name-part taxon-name-part-type="family">Pteromalidae</tp:taxon-name-part></tp:taxon-name>), including the first record from the Eocene</article-title><source>Zookeys</source><day>14</day><month>12</month><year>2015</year><volume>2015</volume><issue>545</issue><fpage>89</fpage><lpage>100</lpage><pub-id pub-id-type="doi">10.3897/zookeys.545.6470</pub-id></mixed-citation></tp:treatment-meta><tp:nomenclature><tp:taxon-name>
                        <tp:taxon-name-part taxon-name-part-type="genus">Pteropilosa</tp:taxon-name-part>
                        <tp:taxon-name-part taxon-name-part-type="species">lailarabanorum</tp:taxon-name-part>
                    <object-id xmlns:xlink="http://www.w3.org/1999/xlink" content-type="zoobank" xlink:type="simple">http://zoobank.org/6C7DCAE6-9192-49F3-B4DC-77A9F0DCF4A3</object-id></tp:taxon-name><tp:taxon-status xmlns:xlink="http://www.w3.org/1999/xlink" xlink:type="simple">sp. n.</tp:taxon-status></tp:nomenclature><tp:treatment-sec sec-type="Diagnosis"><title>Diagnosis.</title><p>See genus.</p></tp:treatment-sec><tp:treatment-sec sec-type="Description"><title>Description.</title><p>Female: total body length 1.62 mm; length of head 0.32 mm, of mesosoma 0.64 mm, of metasoma 0.86 mm. Body without metallic luster. <italic>Head</italic>: height 0.35 mm. Shape of head round (globose) and head smooth, without sculpture; no depression on face; mandibles small (not measurable). Eyes rather big and slightly egg-shaped, 0.22 mm high and 0.19 mm wide. Intertorular prominence tooth-shaped and positioned between toruli, but slightly below level of toruli. <italic>Antennae</italic>: inserted well above ventral margin of eyes (in upper third of eyes); scape length 96 µm, pedicel length 48 µm, pedicel rather short and stout; funicle 6-segmented. First funicular segment wider than long, F2 longer than wide. F3-F6 wider than long, distally broadened club-like (F1: length: 33 µm × width: 37 µm; F2: 40 µm × 38 µm; F3: 47 µm × 56 µm; F4: 48 µm × 69 µm; F5: 48 µm × 71 µm; F6: 54 µm × 77 µm); all funicle segments with sensilla. Clava egg-shaped, 0.14 mm long and 81 µm wide. <italic>Wings</italic>: fore wing disc pilose, without fuscous band. Elongate admarginal setae absent. Fore wing length 1.19 mm and width 0.33 mm; submarginal vein 0.42 mm long, marginal vein 0.33 mm and postmarginal vein 76 µm long, stigmal vein curved, 76 µm long; stigma slightly thickened and uncus visible. Hind wing length 0.98 mm and width 0.23 mm, only two hamuli visible. <italic>Legs</italic>: length of hind tibia 0.24 mm, hind femur 0.35 mm, hind trochanter 46 µm, hind coxa 0.15 mm. The other legs cannot be measured due to the <!--PageBreak-->position of the specimen within the amber. <italic>Mesosoma</italic>: pronotum, mesoscutum and mesoscutellum completely reticulated. Frenal line clearly visible and foveolate; frenum 0.55 times as long as mesoscutellum. Length of pronotum 0.25 mm, of mesoscutum 0.13 mm, of mesoscutellum 50 µm, of frenum 29 µm. Axillae large, medially connected. Metanotum with distinct foveae; lateral panel of metanotum wide and smooth. Metascutellum thin; not reaching anterior margin of metanotum. Propodeum coarsely reticulated. <italic>Metasoma</italic>: petiole (Mt<sub>1</sub>) small, transverse, hardly recognizable. Metasomal tergites Mt<sub>2</sub> to Mt<sub>9</sub> smooth, Mt<sub>2</sub>: 0.23 mm, Mt<sub>3</sub>: 42 µm, Mt<sub>4</sub>: 0.15 mm, Mt<sub>5</sub>: 0.13 mm, Mt<sub>6</sub>: 67 µm, Mt<sub>7</sub> 0.10 mm, Mt<sub>8/9</sub>: 70 µm. Ovipositor 0.12 mm (top view) exerted beyond end of gaster.</p></tp:treatment-sec><tp:treatment-sec sec-type="Taxonomic remarks"><title>Taxonomic remarks.</title><p>Following the latest available identification key of <xref ref-type="bibr" rid="B15">Krogmann (2013)</xref>, <italic><tp:taxon-name><tp:taxon-name-part taxon-name-part-type="genus">Pteropilosa</tp:taxon-name-part> <tp:taxon-name-part taxon-name-part-type="species">lailarabanorum</tp:taxon-name-part></tp:taxon-name></italic> would be determined as <italic><tp:taxon-name><tp:taxon-name-part taxon-name-part-type="genus">Sciatherellus</tp:taxon-name-part></tp:taxon-name></italic>. However, there are distinct differences between the two genera. In addition to the pilose fore wings which are unique in <italic><tp:taxon-name><tp:taxon-name-part taxon-name-part-type="genus">Pteropilosa</tp:taxon-name-part></tp:taxon-name></italic> (Fig. <xref ref-type="fig" rid="F1">1B</xref>), <italic><tp:taxon-name><tp:taxon-name-part taxon-name-part-type="genus">Sciatherellus</tp:taxon-name-part></tp:taxon-name></italic> differs from <!--PageBreak--><italic><tp:taxon-name><tp:taxon-name-part taxon-name-part-type="genus">Pteropilosa</tp:taxon-name-part> <tp:taxon-name-part taxon-name-part-type="species">lailarabanorum</tp:taxon-name-part></tp:taxon-name></italic> in having six antennal funiculars that broaden distally, with F3-6 distinctly transverse (Fig. <xref ref-type="fig" rid="F1">1D</xref>). In contrast, no funicular segment in <italic><tp:taxon-name><tp:taxon-name-part taxon-name-part-type="genus">Sciatherellus</tp:taxon-name-part></tp:taxon-name></italic> is wider than long. The fore wings of <italic><tp:taxon-name><tp:taxon-name-part taxon-name-part-type="genus">Sciatherellus</tp:taxon-name-part></tp:taxon-name></italic> also possess two prominent dark transverse bands that are absent in <italic><tp:taxon-name><tp:taxon-name-part taxon-name-part-type="genus">Pteropilosa</tp:taxon-name-part></tp:taxon-name></italic>, and the stigmal vein is straight in contrast to that of <italic><tp:taxon-name><tp:taxon-name-part taxon-name-part-type="genus">Pteropilosa</tp:taxon-name-part> <tp:taxon-name-part taxon-name-part-type="species">lailarabanorum</tp:taxon-name-part></tp:taxon-name></italic>, which is distinctly curved (Fig. <xref ref-type="fig" rid="F1">1B</xref>). The main differences between <italic><tp:taxon-name><tp:taxon-name-part taxon-name-part-type="genus">Pteropilosa</tp:taxon-name-part></tp:taxon-name></italic> and <italic><tp:taxon-name><tp:taxon-name-part taxon-name-part-type="genus">Neocalosoter</tp:taxon-name-part></tp:taxon-name></italic> are the pilose wings, the sculptured mesosoma, and the position of the toruli. In <italic><tp:taxon-name><tp:taxon-name-part taxon-name-part-type="genus">Pteropilosa</tp:taxon-name-part></tp:taxon-name></italic>, the antennae are inserted distinctly above the lower margin of the eyes, at around 2/3 of the height of the eyes (Fig. <xref ref-type="fig" rid="F1">1D</xref>). In the description of <italic><tp:taxon-name><tp:taxon-name-part taxon-name-part-type="genus">Neocalosoter</tp:taxon-name-part></tp:taxon-name></italic> (by Girault and Dodd in <xref ref-type="bibr" rid="B9">Girault 1915</xref>), it is stated that the antennae in this genus are “inserted at mouth border”, i.e., below the lower margin of the eyes. However, the position of the toruli in <italic><tp:taxon-name><tp:taxon-name-part taxon-name-part-type="genus">Pteropilosa</tp:taxon-name-part> <tp:taxon-name-part taxon-name-part-type="species">lailarabanorum</tp:taxon-name-part></tp:taxon-name></italic> is not unique within <tp:taxon-name><tp:taxon-name-part taxon-name-part-type="subfamily">Cerocephalinae</tp:taxon-name-part></tp:taxon-name>. <italic><tp:taxon-name><tp:taxon-name-part taxon-name-part-type="genus">Sciatherellus</tp:taxon-name-part></tp:taxon-name></italic>, <italic><tp:taxon-name><tp:taxon-name-part taxon-name-part-type="genus">Dominocephala</tp:taxon-name-part></tp:taxon-name></italic>, <italic><tp:taxon-name><tp:taxon-name-part taxon-name-part-type="genus">Muesebeckisia</tp:taxon-name-part></tp:taxon-name></italic>, and <italic><tp:taxon-name><tp:taxon-name-part taxon-name-part-type="genus">Gnathophorisca</tp:taxon-name-part></tp:taxon-name></italic> also have the antennae inserted above the lower margin of the eyes. <italic><tp:taxon-name><tp:taxon-name-part taxon-name-part-type="genus">Muesebeckisia</tp:taxon-name-part></tp:taxon-name></italic> and <italic><tp:taxon-name><tp:taxon-name-part taxon-name-part-type="genus">Gnathophorisca</tp:taxon-name-part></tp:taxon-name></italic> are easily distinguishable from <italic><tp:taxon-name><tp:taxon-name-part taxon-name-part-type="genus">Pteropilosa</tp:taxon-name-part></tp:taxon-name></italic> by their enlarged and conspicuously thickened mandibles. Furthermore, <italic><tp:taxon-name><tp:taxon-name-part taxon-name-part-type="genus">Muesebeckisia</tp:taxon-name-part></tp:taxon-name></italic> and <italic><tp:taxon-name><tp:taxon-name-part taxon-name-part-type="genus">Gnathophorisca</tp:taxon-name-part></tp:taxon-name></italic> share a fuscous band on the fore wing, which is absent in <italic><tp:taxon-name><tp:taxon-name-part taxon-name-part-type="genus">Pteropilosa</tp:taxon-name-part> <tp:taxon-name-part taxon-name-part-type="species">lailarabanorum</tp:taxon-name-part></tp:taxon-name></italic>. The recently described fossil genus <italic><tp:taxon-name><tp:taxon-name-part taxon-name-part-type="genus">Dominocephala</tp:taxon-name-part></tp:taxon-name></italic> can be distinguished from <italic><tp:taxon-name><tp:taxon-name-part taxon-name-part-type="genus">Pteropilosa</tp:taxon-name-part> <tp:taxon-name-part taxon-name-part-type="species">lailarabanorum</tp:taxon-name-part></tp:taxon-name></italic> by the elongate mandibles and the set of multiple setae on the lower facial process, both of which are not found in <italic><tp:taxon-name><tp:taxon-name-part taxon-name-part-type="genus">Pteropilosa</tp:taxon-name-part> <tp:taxon-name-part taxon-name-part-type="species">lailarabanorum</tp:taxon-name-part></tp:taxon-name></italic>. <italic><tp:taxon-name><tp:taxon-name-part taxon-name-part-type="genus">Dominocephala</tp:taxon-name-part></tp:taxon-name></italic> also features a fuscous band on the fore wing not present in <italic><tp:taxon-name><tp:taxon-name-part taxon-name-part-type="genus">Pteropilosa</tp:taxon-name-part> <tp:taxon-name-part taxon-name-part-type="species">lailarabanorum</tp:taxon-name-part></tp:taxon-name></italic>.</p></tp:treatment-sec><tp:treatment-sec sec-type="Etymology"><title>Etymology.</title><p>Named after Laila and Raban Ohlhoff, the grandchildren of the private donor.</p></tp:treatment-sec><tp:treatment-sec><!--Section generated to contain objects referenced in tp:taxon-treatment.--><fig id="F1" position="float" orientation="portrait"><label>Figure 1.</label><caption><p><italic><tp:taxon-name><tp:taxon-name-part taxon-name-part-type="genus">Pteropilosa</tp:taxon-name-part> <tp:taxon-name-part taxon-name-part-type="species">lailarabanorum</tp:taxon-name-part></tp:taxon-name></italic> gen. et sp. n. in dorsolateral view, showing general habitus and diagnostic characters. <bold>A</bold> General habitus <bold>B</bold> Fore wing with distinct pilosity on disc, with comparatively short marginal vein, and without a tuft of erect setae on the <abbrev xmlns:xlink="http://www.w3.org/1999/xlink" xlink:type="simple"><def><p>parastigma </p></def>(pst)</abbrev> <bold>C</bold> Head and mesosoma, showing surface sculpture on pro-, and mesonotum, and distinct <abbrev xmlns:xlink="http://www.w3.org/1999/xlink" xlink:type="simple"><def><p>frenal line </p></def>(fl)</abbrev> <bold>D</bold> Head and antennae, showing tooth-shaped <abbrev xmlns:xlink="http://www.w3.org/1999/xlink" xlink:type="simple"><def><p>intertorular prominence </p></def>(ip)</abbrev> positioned slightly below insertion of antennae; antennae inserted well above ventral margin of eyes, segments 3–6 of the 6-segmented funicle distinctly transverse.Scale: 500 µm (<bold>A</bold>); 200 µm (<bold>B–D</bold>).</p></caption><graphic xmlns:xlink="http://www.w3.org/1999/xlink" xlink:href="zookeys-545-089-g001.jpg" position="float" orientation="portrait" xlink:type="simple" id="oo_69578.jpg"/></fig></tp:treatment-sec><ref-list><ref id="B15"><mixed-citation xmlns:xlink="http://www.w3.org/1999/xlink" xlink:type="simple"><person-group><name name-style="western"><surname>Krogmann</surname><given-names>L</given-names></name></person-group> (<year>2013</year>) <article-title>First fossil record of cerocephaline wasps with a description of new genus and species from Dominican amber (<tp:taxon-name><tp:taxon-name-part taxon-name-part-type="order">Hymenoptera</tp:taxon-name-part></tp:taxon-name>: <tp:taxon-name><tp:taxon-name-part taxon-name-part-type="superfamily">Chalcidoidea</tp:taxon-name-part></tp:taxon-name>: <tp:taxon-name><tp:taxon-name-part taxon-name-part-type="family">Pteromalidae</tp:taxon-name-part></tp:taxon-name>: <tp:taxon-name><tp:taxon-name-part taxon-name-part-type="subfamily">Cerocephalinae</tp:taxon-name-part></tp:taxon-name>).</article-title> <source>Historical Biology</source> <volume>25</volume>(<issue>1</issue>): <fpage>43</fpage>–<lpage>49</lpage>. doi: <ext-link xlink:type="simple" ext-link-type="doi" xlink:href="10.1080/08912963.2012.685729">10.1080/08912963.2012.685729</ext-link> </mixed-citation></ref><ref id="B9"><mixed-citation xmlns:xlink="http://www.w3.org/1999/xlink" xlink:type="simple"><person-group><name name-style="western"><surname>Girault</surname><given-names>AA</given-names></name></person-group> (<year>1915</year>) <article-title>Australian <tp:taxon-name><tp:taxon-name-part taxon-name-part-type="order">Hymenoptera</tp:taxon-name-part></tp:taxon-name> <tp:taxon-name><tp:taxon-name-part taxon-name-part-type="superfamily">Chalcidoidea</tp:taxon-name-part></tp:taxon-name> - VII. The family <tp:taxon-name><tp:taxon-name-part taxon-name-part-type="family">Encyrtidae</tp:taxon-name-part></tp:taxon-name> with descriptions of new genera and species.</article-title> <source>Memoirs of the Queensland Museum</source> <volume>4</volume>: <fpage>1</fpage>–<lpage>184</lpage>. </mixed-citation></ref></ref-list></tp:taxon-treatment>
