# Supplementary material for: Two new fossil genera and species of Cerocephalinae (Hymenoptera, Chalcidoidea, Pteromalidae), including the first record from the Eocene
Source: Zookeys. 2015 Dec 14;(545):89–100. doi: 10.3897/zookeys.545.6470 (PMC4714369; doi:10.3897/zookeys.545.6470)
Supplement: XML Treatment for Tenuicornus [file zookeys.545.6470-treatment4.xml]

<!DOCTYPE tp:taxon-treatment
  PUBLIC "-//TaxonX//DTD Taxonomic Treatment Publishing DTD v0 20100105//EN" "tax-treatment-NSO.dtd">
<tp:taxon-treatment xmlns:tp="http://www.plazi.org/taxpub"><tp:treatment-meta><kwd-group><label>Taxon classification</label><kwd><named-content content-type="kingdom">Animalia</named-content></kwd><kwd><named-content content-type="order">Hymenoptera</named-content></kwd><kwd><named-content content-type="family">Pteromalidae</named-content></kwd></kwd-group><mixed-citation publication-type="journal"><person-group><name><surname>Bläser</surname><given-names>Marcel</given-names></name><name><surname>Krogmann</surname><given-names>Lars</given-names></name><name><surname>Peters</surname><given-names>Ralph S.</given-names></name></person-group><article-title>Two new fossil genera and species of <tp:taxon-name><tp:taxon-name-part taxon-name-part-type="subfamily">Cerocephalinae</tp:taxon-name-part></tp:taxon-name> (<tp:taxon-name><tp:taxon-name-part taxon-name-part-type="order">Hymenoptera</tp:taxon-name-part></tp:taxon-name>, <tp:taxon-name><tp:taxon-name-part taxon-name-part-type="superfamily">Chalcidoidea</tp:taxon-name-part></tp:taxon-name>, <tp:taxon-name><tp:taxon-name-part taxon-name-part-type="family">Pteromalidae</tp:taxon-name-part></tp:taxon-name>), including the first record from the Eocene</article-title><source>Zookeys</source><day>14</day><month>12</month><year>2015</year><volume>2015</volume><issue>545</issue><fpage>89</fpage><lpage>100</lpage><pub-id pub-id-type="doi">10.3897/zookeys.545.6470</pub-id></mixed-citation></tp:treatment-meta><tp:nomenclature><tp:taxon-name>
                        <tp:taxon-name-part taxon-name-part-type="genus">Tenuicornus</tp:taxon-name-part>
                    <object-id xmlns:xlink="http://www.w3.org/1999/xlink" content-type="zoobank" xlink:type="simple">http://zoobank.org/917FEC30-8E65-4848-982D-58982C4558C6</object-id></tp:taxon-name><tp:taxon-status xmlns:xlink="http://www.w3.org/1999/xlink" xlink:type="simple">gen. n.</tp:taxon-status></tp:nomenclature><tp:treatment-sec sec-type="Type species"><title>Type species.</title><p><italic><tp:taxon-name><tp:taxon-name-part taxon-name-part-type="genus">Tenuicornus</tp:taxon-name-part> <tp:taxon-name-part taxon-name-part-type="species">dominicus</tp:taxon-name-part></tp:taxon-name></italic> sp. n.</p></tp:treatment-sec><tp:treatment-sec sec-type="material"><title>Material.</title><p>Female holotype, preserved in Lower Miocene Dominican amber (20-15 Ma). Holotype deposited in the amber collection of the Senckenberg Forschungsinstitut und Naturmuseum Frankfurt am Main, Germany, collection number SMF Be 2395.</p></tp:treatment-sec><tp:treatment-sec sec-type="Diagnosis"><title>Diagnosis.</title><p>Funicle of female 6-segmented and clavate with F1–F2 longer than wide and F3–F6 wider than long and distally broadening; scape elongate (1/3 of total antennal length) (Fig. <xref ref-type="fig" rid="F2">2D</xref>). Face deeply impressed with one distinct seta at each side of lateral margin of the impression anterior to mandibular articulation; seta long and thickened, slightly clavate in shape (Fig. <xref ref-type="fig" rid="F2">2C</xref>). Inner antennal process (<abbrev xmlns:xlink="http://www.w3.org/1999/xlink" xlink:title="inner antennal process" xlink:type="simple">iap</abbrev>) very thin and nail-like, located above level of toruli at upper margin of facial impression. Position of <abbrev xmlns:xlink="http://www.w3.org/1999/xlink" xlink:title="inner antennal process" xlink:type="simple">iap</abbrev> distinctly above ventral margin of eyes, on level with middle of eyes (Fig. <xref ref-type="fig" rid="F2">2C, D</xref>). Fore wing without a tuft of erect setae at parastigma. Wing disc bare, without setal bases. Marginal vein four times as long as stigmal vein (Fig. <xref ref-type="fig" rid="F2">2E</xref>). Prepectus large and triangular. Mesonotum almost completely polished (Fig. <xref ref-type="fig" rid="F2">2B</xref>). Exerted part of ovipositor long, approximately 1/4 of gaster length (Fig. <xref ref-type="fig" rid="F2">2A</xref>).</p><!--PageBreak--></tp:treatment-sec><tp:treatment-sec sec-type="Etymology"><title>Etymology.</title><p>The first letters of the generic name <italic>Tenui</italic>- are derived from the Latin word “tenuis”, meaning “thin” or “sharp”. The last letters -<italic>cornus</italic> of the generic name are derived from the Latin word “cornus”, meaning “horn”. The generic name is male in gender and refers to the thin inner antennal process.</p></tp:treatment-sec><tp:treatment-sec><!--Section generated to contain objects referenced in tp:taxon-treatment.--><fig id="F2" position="float" orientation="portrait"><label>Figure 2.</label><caption><p><italic><tp:taxon-name><tp:taxon-name-part taxon-name-part-type="genus">Tenuicornus</tp:taxon-name-part> <tp:taxon-name-part taxon-name-part-type="species">dominicus</tp:taxon-name-part></tp:taxon-name></italic> gen. et sp. n., showing general habitus and diagnostic characters. <bold>A</bold> General habitus in frontolateral view, showing rather long exerted part of the ovipositor <bold>B</bold> Head and mesosoma in dorsal view, mesosoma with polished mesonotum, foveolate notauli, and absent frenal line <bold>C</bold> Head in frontolateral view, with deep facial impression and enlarged setae at each side of lateral margin of the impression <bold>D</bold> Head and antennae in frontolateral view, at slightly different angle than <bold>C</bold>, with nail-shaped <abbrev xmlns:xlink="http://www.w3.org/1999/xlink" xlink:type="simple"><def><p>inner antennal process </p></def>(iap)</abbrev> visible and highlighted with a red line; antennae inserted at ventral margin of eyes, with long scape, and 6-segmented, clavate funicle <bold>E</bold> Fore wing without a tuft of erect setae at <abbrev xmlns:xlink="http://www.w3.org/1999/xlink" xlink:type="simple"><def><p>parastigma </p></def>(pst)</abbrev> and without pilosity or setal bases on wing disc. Scale: 500 µm (<bold>A</bold>); 200 µm (<bold>B–D</bold>).</p></caption><graphic xmlns:xlink="http://www.w3.org/1999/xlink" xlink:href="zookeys-545-089-g002.jpg" position="float" orientation="portrait" xlink:type="simple" id="oo_69579.jpg"/></fig></tp:treatment-sec></tp:taxon-treatment>
