# Supplementary material for: Two new fossil genera and species of Cerocephalinae (Hymenoptera, Chalcidoidea, Pteromalidae), including the first record from the Eocene
Source: Zookeys. 2015 Dec 14;(545):89–100. doi: 10.3897/zookeys.545.6470 (PMC4714369; doi:10.3897/zookeys.545.6470)
Supplement: XML Treatment for Tenuicornus dominicus [file zookeys.545.6470-treatment5.xml]

<!DOCTYPE tp:taxon-treatment
  PUBLIC "-//TaxonX//DTD Taxonomic Treatment Publishing DTD v0 20100105//EN" "tax-treatment-NSO.dtd">
<tp:taxon-treatment xmlns:tp="http://www.plazi.org/taxpub"><tp:treatment-meta><kwd-group><label>Taxon classification</label><kwd><named-content content-type="kingdom">Animalia</named-content></kwd><kwd><named-content content-type="order">Hymenoptera</named-content></kwd><kwd><named-content content-type="family">Pteromalidae</named-content></kwd></kwd-group><mixed-citation publication-type="journal"><person-group><name><surname>Bläser</surname><given-names>Marcel</given-names></name><name><surname>Krogmann</surname><given-names>Lars</given-names></name><name><surname>Peters</surname><given-names>Ralph S.</given-names></name></person-group><article-title>Two new fossil genera and species of <tp:taxon-name><tp:taxon-name-part taxon-name-part-type="subfamily">Cerocephalinae</tp:taxon-name-part></tp:taxon-name> (<tp:taxon-name><tp:taxon-name-part taxon-name-part-type="order">Hymenoptera</tp:taxon-name-part></tp:taxon-name>, <tp:taxon-name><tp:taxon-name-part taxon-name-part-type="superfamily">Chalcidoidea</tp:taxon-name-part></tp:taxon-name>, <tp:taxon-name><tp:taxon-name-part taxon-name-part-type="family">Pteromalidae</tp:taxon-name-part></tp:taxon-name>), including the first record from the Eocene</article-title><source>Zookeys</source><day>14</day><month>12</month><year>2015</year><volume>2015</volume><issue>545</issue><fpage>89</fpage><lpage>100</lpage><pub-id pub-id-type="doi">10.3897/zookeys.545.6470</pub-id></mixed-citation></tp:treatment-meta><tp:nomenclature><tp:taxon-name>
                        <tp:taxon-name-part taxon-name-part-type="genus">Tenuicornus</tp:taxon-name-part>
                        <tp:taxon-name-part taxon-name-part-type="species">dominicus</tp:taxon-name-part>
                    <object-id xmlns:xlink="http://www.w3.org/1999/xlink" content-type="zoobank" xlink:type="simple">http://zoobank.org/8968FC81-D138-43FB-AA79-CD15E283D82C</object-id></tp:taxon-name><tp:taxon-status xmlns:xlink="http://www.w3.org/1999/xlink" xlink:type="simple">sp. n.</tp:taxon-status></tp:nomenclature><tp:treatment-sec sec-type="Diagnosis"><title>Diagnosis.</title><p>See genus.</p></tp:treatment-sec><tp:treatment-sec sec-type="Description"><title>Description.</title><p>Female: total body length 2.07 mm; length of mesosoma 0.92 mm, of metasoma 1.02 mm. Body without metallic luster. <italic>Head</italic>: height 0.39 mm, width 0.38 mm. Face deeply impressed. Shape of head cuboid; mandibles not visible, hidden in facial depression. Margin of facial depression with rough surface and with a thickened seta on each side (length of setae 85 µm). Inner antennal process (<abbrev xmlns:xlink="http://www.w3.org/1999/xlink" xlink:title="inner antennal process" xlink:type="simple">iap</abbrev>) positioned distinctly above level of toruli; nail-like, 0.11 mm long, with basis wider than apex, orientated anteroventrally. Eyes large and egg-shaped, 0.25 mm high and 0.2 mm wide. <italic>Antennae</italic>: inserted at ventral margin of eyes; scape long and slightly curved, length 0.25 mm; pedicel length 75 µm, rather short and stout; funicle 6-segmented with first two funicular segments longer than wide (F1: length: 71 µm × width: 52 µm; F2: 68 µm × 60 µm) and F3-F6 wider than long, distinctly broadening distally, club-like (F3: 59 µm × 72 µm; F4: 60 µm × 74 µm; F5: 58 µm × 80 µm; F6: 52 µm × 86 µm). Clava egg-shaped: 97 µm long and 77 µm wide. <italic>Wings</italic>: fore wing long and slender (length 1.53 mm and width 0.55 mm); submarginal vein 0.57 mm long, marginal vein 0.38 mm long, postmarginal vein 0.11 mm long, stigmal vein 99 µm long; stigma slightly thickened and uncus visible. Wing disc bare, setal bases absent. Elongate admarginal setae present. Hind wing length 1.27 mm and width 0.27 mm, three hamuli present. <italic>Mesosoma</italic>: pronotum and anterior part of mesoscutum with slight traces of strigulate surface sculpture; mesonotum otherwise polished. Notauli foveolate. Length of pronotum 0.37 mm, length of mesoscutum 0.22 mm, length of mesoscutellum 0.22 mm; no frenal line. Axillae medially connected. Mesopleuron (in lateral view) height 0.29 mm, width 0.36 mm. Prepectus enlarged and triangular in shape (0.14 mm × 0.17 mm). Length of metanotum 39 µm; length of propodeum 72 µm. Propodeum without a median carina or plicae. <italic>Legs</italic>: coxae strong and stout. Femora and tibiae long and slender (Fe<sub>1</sub>: 0.45 mm; Fe<sub>2</sub>: 0.32 mm; Fe<sub>3</sub>: 0.41 mm; Ti<sub>1</sub>: 0.39 mm; Ti<sub>2</sub>: 0.49 mm; Ti<sub>3</sub>: 0.42 mm). <italic>Metasoma</italic>: petiole (Mt<sub>1</sub>) short and transverse, hardly visible. Metasomal tergites Mt<sub>2</sub> to Mt<sub>9</sub> smooth, Mt<sub>2</sub>: 0.28 mm, Mt<sub>3</sub>: 0.17 mm, Mt<sub>4</sub>: 0.15 mm, Mt<sub>5</sub>: 0.16 mm, Mt<sub>6</sub>: 0.11 mm, Mt<sub>7</sub> 60 µm, Mt<sub>8/9</sub>: 71 µm. Ovipositor 0.23 mm (top view) exerted beyond end of gaster.</p></tp:treatment-sec><tp:treatment-sec sec-type="Taxonomic remarks"><title>Taxonomic remarks.</title><p>The two genera that are most similar to <italic><tp:taxon-name><tp:taxon-name-part taxon-name-part-type="genus">Tenuicornus</tp:taxon-name-part></tp:taxon-name></italic> are <italic><tp:taxon-name><tp:taxon-name-part taxon-name-part-type="genus">Neocalosoter</tp:taxon-name-part></tp:taxon-name></italic> and <italic><tp:taxon-name><tp:taxon-name-part taxon-name-part-type="genus">Cerocephala</tp:taxon-name-part></tp:taxon-name></italic>. <italic><tp:taxon-name><tp:taxon-name-part taxon-name-part-type="genus">Tenuicornus</tp:taxon-name-part></tp:taxon-name></italic> runs to <italic><tp:taxon-name><tp:taxon-name-part taxon-name-part-type="genus">Neocalosoter</tp:taxon-name-part></tp:taxon-name></italic> in the key of <xref ref-type="bibr" rid="B15">Krogmann (2013)</xref> but differs from this genus in various features: <italic><tp:taxon-name><tp:taxon-name-part taxon-name-part-type="genus">Tenuicornus</tp:taxon-name-part></tp:taxon-name></italic> possesses a head that is deeply impressed (convex in <italic><tp:taxon-name><tp:taxon-name-part taxon-name-part-type="genus">Neocalosoter</tp:taxon-name-part></tp:taxon-name></italic>), the dark transverse bands on <!--PageBreak-->its fore wing are absent, and the propodeum has no traces of a median carina or plicae (Fig. <xref ref-type="fig" rid="F2">2B</xref>). The tentative similarity between <italic><tp:taxon-name><tp:taxon-name-part taxon-name-part-type="genus">Tenuicornus</tp:taxon-name-part></tp:taxon-name></italic> and <italic><tp:taxon-name><tp:taxon-name-part taxon-name-part-type="genus">Cerocephala</tp:taxon-name-part></tp:taxon-name></italic> is based on the deeply impressed face. However, <italic><tp:taxon-name><tp:taxon-name-part taxon-name-part-type="genus">Tenuicornus</tp:taxon-name-part></tp:taxon-name></italic> differs from <italic><tp:taxon-name><tp:taxon-name-part taxon-name-part-type="genus">Cerocephala</tp:taxon-name-part></tp:taxon-name></italic> by the absence of a tuft of setae on the parastigma on the fore wings (Fig. <xref ref-type="fig" rid="F2">2E</xref>), one of the most distinct characters for the generic classification of <tp:taxon-name><tp:taxon-name-part taxon-name-part-type="subfamily">Cerocephalinae</tp:taxon-name-part></tp:taxon-name>. <italic><tp:taxon-name><tp:taxon-name-part taxon-name-part-type="genus">Tenuicornus</tp:taxon-name-part></tp:taxon-name></italic> further differs from <italic><tp:taxon-name><tp:taxon-name-part taxon-name-part-type="genus">Cerocephala</tp:taxon-name-part></tp:taxon-name></italic> by the shape and position of the inner antennal process. In <italic><tp:taxon-name><tp:taxon-name-part taxon-name-part-type="genus">Tenuicornus</tp:taxon-name-part></tp:taxon-name></italic>, the process is shaped like a nail and positioned above the level of the toruli at the upper margin of the facial depression (Fig. <xref ref-type="fig" rid="F2">2C</xref>). In <italic><tp:taxon-name><tp:taxon-name-part taxon-name-part-type="genus">Cerocephala</tp:taxon-name-part></tp:taxon-name></italic>, the process is broader and stouter and positioned at or slightly below the level of the toruli. Furthermore, <italic><tp:taxon-name><tp:taxon-name-part taxon-name-part-type="genus">Cerocephala</tp:taxon-name-part></tp:taxon-name></italic> is described to have all funicular segments longer than wide (<xref ref-type="bibr" rid="B21">Westwood 1832</xref>), while in <italic><tp:taxon-name><tp:taxon-name-part taxon-name-part-type="genus">Tenuicornus</tp:taxon-name-part></tp:taxon-name></italic> only the first two funicular segments are longer than wide. The funicular segments three to six are wider than long (Fig. <xref ref-type="fig" rid="F2">2D</xref>).</p></tp:treatment-sec><tp:treatment-sec sec-type="Etymology"><title>Etymology.</title><p>The name <italic>dominicus</italic> is derived from the amber deposit in which the fossil was found.</p><!--PageBreak--></tp:treatment-sec><tp:treatment-sec><!--Section generated to contain objects referenced in tp:taxon-treatment.--><fig id="F2" position="float" orientation="portrait"><label>Figure 2.</label><caption><p><italic><tp:taxon-name><tp:taxon-name-part taxon-name-part-type="genus">Tenuicornus</tp:taxon-name-part> <tp:taxon-name-part taxon-name-part-type="species">dominicus</tp:taxon-name-part></tp:taxon-name></italic> gen. et sp. n., showing general habitus and diagnostic characters. <bold>A</bold> General habitus in frontolateral view, showing rather long exerted part of the ovipositor <bold>B</bold> Head and mesosoma in dorsal view, mesosoma with polished mesonotum, foveolate notauli, and absent frenal line <bold>C</bold> Head in frontolateral view, with deep facial impression and enlarged setae at each side of lateral margin of the impression <bold>D</bold> Head and antennae in frontolateral view, at slightly different angle than <bold>C</bold>, with nail-shaped <abbrev xmlns:xlink="http://www.w3.org/1999/xlink" xlink:type="simple"><def><p>inner antennal process </p></def>(iap)</abbrev> visible and highlighted with a red line; antennae inserted at ventral margin of eyes, with long scape, and 6-segmented, clavate funicle <bold>E</bold> Fore wing without a tuft of erect setae at <abbrev xmlns:xlink="http://www.w3.org/1999/xlink" xlink:type="simple"><def><p>parastigma </p></def>(pst)</abbrev> and without pilosity or setal bases on wing disc. Scale: 500 µm (<bold>A</bold>); 200 µm (<bold>B–D</bold>).</p></caption><graphic xmlns:xlink="http://www.w3.org/1999/xlink" xlink:href="zookeys-545-089-g002.jpg" position="float" orientation="portrait" xlink:type="simple" id="oo_69579.jpg"/></fig></tp:treatment-sec><ref-list><ref id="B15"><mixed-citation xmlns:xlink="http://www.w3.org/1999/xlink" xlink:type="simple"><person-group><name name-style="western"><surname>Krogmann</surname><given-names>L</given-names></name></person-group> (<year>2013</year>) <article-title>First fossil record of cerocephaline wasps with a description of new genus and species from Dominican amber (<tp:taxon-name><tp:taxon-name-part taxon-name-part-type="order">Hymenoptera</tp:taxon-name-part></tp:taxon-name>: <tp:taxon-name><tp:taxon-name-part taxon-name-part-type="superfamily">Chalcidoidea</tp:taxon-name-part></tp:taxon-name>: <tp:taxon-name><tp:taxon-name-part taxon-name-part-type="family">Pteromalidae</tp:taxon-name-part></tp:taxon-name>: <tp:taxon-name><tp:taxon-name-part taxon-name-part-type="subfamily">Cerocephalinae</tp:taxon-name-part></tp:taxon-name>).</article-title> <source>Historical Biology</source> <volume>25</volume>(<issue>1</issue>): <fpage>43</fpage>–<lpage>49</lpage>. doi: <ext-link xlink:type="simple" ext-link-type="doi" xlink:href="10.1080/08912963.2012.685729">10.1080/08912963.2012.685729</ext-link> </mixed-citation></ref><ref id="B21"><mixed-citation xmlns:xlink="http://www.w3.org/1999/xlink" xlink:type="simple"><person-group><name name-style="western"><surname>Westwood</surname><given-names>JO</given-names></name></person-group> (<year>1832</year>) <article-title>Descriptions of several new British forms amongst the parasitic hymenopterous insects.</article-title> <source>Philosophical Magazine</source> <volume>1</volume>(<issue>3</issue>): <lpage>127</lpage>.</mixed-citation></ref></ref-list></tp:taxon-treatment>
